# Supplementary material for: Long-term outcomes and quantitative radiologic analysis of extracranial–intracranial bypass for hemodynamically compromised chronic large artery occlusive disease
Source: Sci Rep. 2023 Mar 6;13:3717. doi: 10.1038/s41598-023-30874-8 (PMC9988922; doi:10.1038/s41598-023-30874-8)
Supplement: Supplementary file 1 — Supplementary Information. [file 41598_2023_30874_MOESM1_ESM.xlsx]

## Sheet: raw data
sex	age	side	Op_date	Sx_onset_date	infarction_Sx	Acute_Infarction	location	severity	TIA	HTN	DM	HL	premRS	postmRS	outcome	preOpperfusiondate	preOpT10	preOpT8	preOpT6	preOpT4	preOpCBF30	preOpmismatch	postOp0perfusiondate	postOp0T10	postOp0T8	postOp0T6	postOp0T4	postOp0CBF30	postOp0mismatch	postOp6perfusiondate	postOp6T10	postOp6T8	postOp6T6	postOp6T4	postOp6CBF30	postOp6mismatch	bypassflow
2	64	1	2017-08-31	2017-01-01	3	0	3	1	1	1	0	0	0	0	1	2017-06-21	0	0	0	79	0	0	2017-09-07	0	0	0	51	0	0	2018-03-16	0	0	0	41	0	0	15cc/min
1	69	1	2020-02-06	2019-06-09	2	1	1	0	0	1	0	1	4	2	1	2020-02-06	0	0	24	221	0	24	2020-02-07	0	6	61	307	0	61	2020-10-18	0	0	6	130	0	6	32ml/min
1	47	0	2016-04-28	2016-01-07	2	1	3	0	0	0	0	1	3	2	1	2016-04-27	0	0	31	149	0	31	2016-05-03	12	27	85	214	12	73	2016-10-31	25	41	94	235	25	69	30cc/min
1	67	0	2016-04-18	2016-03-26	1	1	1	0	1	1	1	0	5	4	0	2016-04-15	0	41	105	228	0	105	2016-04-19	0	0	4	75	0	4	2017-04-14	0	0	0	120	0	0
2	67	1	2018-06-29	2017-09-01	3	0	2	1	1	1	0	0	1	0	1	2018-04-27	0	0	0	33	0	0	2018-07-02	0	0	0	5	0	0	2019-02-22	0	0	0	41	0	0	53cc/min
1	63	0	2014-11-11	2014-08-12	2	1	2	0	0	0	0	0	4	4	0	2014-11-10	0	0	50	198	0	50	2015-01-15	15	68	179	285	8	171	2017-07-03	0	0	5	133	0	5	30cc/min
1	68	0	2016-07-07	2016-02-15	3	0	4	1	1	0	0	1	0	0	1	2016-07-07	0	0	0	12	0	0	2016-07-13	0	0	0	44	0	0	2017-08-23	0	0	0	46	0	0
1	67	1	2018-04-11	2018-01-17	2	1	4	0	0	1	0	0	2	2	1	2018-03-27	0	0	5	113	0	5	2018-04-16	3	3	10	37	0	10	2018-11-09	0	0	0	39	0	0	-
1	83	0	2019-08-21	2019-07-15	2	1	1	1	0	1	0	0	2	1	1	2019-08-16	27	101	255	309	0	255	2019-08-26	0	16	134	349	0	134	2019-11-12	0	0	88	323	0	88
1	51	0	2014-08-18	2013-09-01	2	1	3	1	0	1	0	1	3	3	0	2014-08-13	185	272	370	540	27	343	2014-08-22	39	69	172	350	10	162	2015-02-09	49	109	224	454	23	201	40cc/min 15cc/min
1	72	1	2015-09-15	2015-05-15	1	1	1	0	1	1	1	0	3	2	1	2015-09-09	5	32	163	375	3	160	2015-09-16	0	16	75	249	7	68	2016-10-31	0	0	15	188	0	15	45cc/min
1	35	1	2017-11-07	2017-01-01	3	0	3	0	1	0	0	0	0	0	1	2017-11-07	0	5	19	114	4	15	2017-11-12	18	49	113	286	0	113	2018-06-04	0	0	0	148	0	0	37cc/min
1	72	0	2017-07-06	2016-07-06	3	0	1	1	1	1	1	1	1	0	1	2017-07-05	0	5	80	211	0	80	2017-07-11	0	0	0	51	0	0	#NULL!	#NULL!	#NULL!	#NULL!	#NULL!	#NULL!	#NULL!	90cc/min
2	59	1	2018-03-21	2017-08-22	2	1	2	0	0	1	1	0	1	0	1	2019-04-23	47	110	204	333	0	204	2019-05-14	0	0	32	180	0	32	2019-12-02	0	0	12	88	0	12	9ml/min
2	39	0	2019-05-13	2019-03-30	1	1	2	0	1	1	1	0	1	0	1	2018-01-25	0	0	0	61	0	0	2018-03-24	0	0	5	123	0	5	#NULL!	#NULL!	#NULL!	#NULL!	#NULL!	#NULL!	#NULL!	-
1	74	1	2018-08-21	2017-09-26	2	1	1	0	0	1	0	0	1	0	1	2018-08-17	0	0	11	318	0	11	2018-08-29	52	64	113	387	0	113	2019-02-18	0	0	13	264	0	13	33cc/min
1	61	0	2019-06-07	2019-05-08	1	1	1	0	1	0	1	0	2	1	1	2019-06-06	0	0	59	238	0	59	2019-06-07	4	4	21	141	0	21	2019-12-17	0	0	0	47	0	0	53cc/min
2	54	1	2014-08-19	2014-05-01	3	0	2	0	1	1	0	0	0	0	1	2014-08-18	30	62	142	244	0	142	2014-08-25	0	4	33	180	0	33	#NULL!	#NULL!	#NULL!	#NULL!	#NULL!	#NULL!	#NULL!	23cc/min
1	34	0	2014-12-19	2014-08-13	2	1	3	1	0	1	0	0	1	0	1	2014-09-22	22	59	138	299	0	138	2014-12-20	32	67	233	439	0	233	2015-06-23	0	0	32	198	0	32	22cc/min
2	69	1	2017-11-24	2017-06-22	2	1	2	1	0	1	0	0	2	1	1	2017-11-23	0	0	0	45	0	0	2017-11-27	0	0	0	0	0	0	2018-06-01	5	5	6	56	0	6	53cc/min
1	53	0	2014-09-25	2013-08-20	3	0	3	1	1	0	1	0	1	1	1	2014-09-24	6	15	131	439	0	131	2014-10-01	0	0	0	80	0	0	2016-09-21	0	0	4	164	0	4	51ml/min
1	51	1	2019-09-10	2018-07-03	2	1	3	0	0	1	0	1	0	0	1	2019-09-09	0	0	52	167	0	52	2019-09-11	0	6	112	332	0	112	2020-05-06	0	0	7	153	0	7	40ml/min
1	59	0	2016-07-29	2016-07-01	2	1	3	1	0	0	1	1	3	1	1	2016-07-29	55	123	286	531	10	286	2016-08-09	47	119	261	487	0	261	2017-11-16	14	61	231	484	7	224	47cc/min
1	75	1	2018-08-20	2018-07-01	3	0	1	1	1	1	0	1	2	1	1	2018-07-23	0	24	144	347	0	144	2018-08-23	0	0	0	59	0	0	2019-03-11	0	0	18	208	0	18	69cc/min -
1	76	1	2019-11-29	2018-07-01	3	0	1	1	1	1	0	1	1	0	1	2019-09-05	0	0	67	261	0	67	2019-12-02	0	0	7	85	0	7	#NULL!	#NULL!	#NULL!	#NULL!	#NULL!	#NULL!	#NULL!	69cc/min -
1	41	1	2014-10-30	2014-04-19	2	1	3	1	0	0	0	1	1	0	1	2014-10-29	0	0	0	108	0	0	2014-10-30	0	0	10	142	0	10	2015-10-17	0	0	0	44	0	0	28cc/min
1	77	0	2019-03-15	2018-08-01	2	1	1	0	0	1	0	1	0	0	1	2018-11-26	0	0	12	126	0	12	2019-03-18	0	0	0	37	0	0	2019-09-19	0	0	0	113	0	0	39ml/min
1	48	0	2018-12-05	2018-10-01	2	1	2	1	0	1	0	1	1	0	1	2018-12-04	6	37	107	277	0	107	2018-12-06	0	22	80	255	0	80	2019-06-21	6	22	60	206	0	60	55cc/min
1	58	0	2019-09-05	2019-03-30	1	1	1	0	1	1	1	1	1	0	1	2019-05-23	0	16	62	163	0	62	2019-09-09	0	8	73	272	7	66	2020-03-03	0	6	59	198	0	59	-
1	61	0	2017-09-08	#NULL!	2	1	3	0	0	1	0	1	0	0	1	2017-08-07	12	13	15	178	0	15	2017-09-12	4	4	19	136	0	19	2018-03-23	0	0	28	280	0	28	27cc/min
1	50	0	2019-11-07	2019-08-15	2	1	2	0	0	0	0	0	2	0	1	2019-11-06	0	0	11	121	0	11	2019-11-08	0	0	0	123	0	0	2020-07-23	0	0	34	250	0	34	30ml/min
1	67	1	2019-09-19	2019-06-06	2	1	2	1	0	1	0	1	1	0	1	2019-09-18	0	0	0	72	0	0	2019-09-23	5	6	6	53	0	6	2020-04-06	0	4	7	54	0	7	16ml/min
1	61	1	2016-07-22	2016-06-25	2	1	1	0	0	0	1	0	4	4	0	2016-07-19	0	0	3	29	6	-3	2016-07-24	30	36	84	337	45	39	#NULL!	#NULL!	#NULL!	#NULL!	#NULL!	#NULL!	#NULL!	33cc/min
1	61	1	2018-08-02	2018-06-30	1	1	3	1	1	1	0	0	1	0	1	2018-08-01	0	42	113	285	0	113	2018-08-03	0	8	66	215	0	66	2019-03-29	0	8	46	215	0	46	56cc/min
1	37	1	2017-03-17	2017-01-01	3	0	3	0	1	1	0	0	1	0	1	2017-03-16	0	0	21	287	0	21	2017-03-22	0	0	0	96	0	0	2017-09-11	0	0	0	62	0	0	F:26cc/min P:29cc/min
2	71	0	2016-08-16	2016-07-24	2	1	2	1	0	1	0	0	4	1	1	2016-08-01	4	47	212	316	0	212	2016-08-23	0	0	9	279	0	9	2017-03-17	0	0	0	218	0	0	20 cc/min
1	51	0	2018-08-24	2018-07-28	2	1	3	1	0	1	0	0	2	1	1	2018-08-20	0	0	62	439	0	62	2018-08-28	0	0	0	161	0	0	2019-03-05	0	0	23	323	0	23	69cc/min
1	65	1	2020-01-08	2019-06-04	2	1	1	0	0	1	0	1	3	2	1	2019-11-19	0	0	0	166	0	0	2020-01-12	0	0	0	95	3	-3	2020-10-11	0	0	11	280	0	11	20cc/min
1	35	0	2018-06-27	2018-05-28	2	1	2	1	0	0	0	0	1	0	1	2018-06-04	0	15	110	373	0	110	2018-06-29	0	0	0	73	0	0	2019-01-09	0	0	29	258	0	29	25cc/min
1	70	0	2008-03-11	#NULL!	3	0	3	1	0	0	0	0	1	0	1	2008-03-10	0	0	0	46	0	0	2008-03-19	0	0	5	99	0	5	2009-11-07	0	0	0	125	0	0
2	66	0	2016-07-01	2016-06-01	3	0	1	0	1	0	0	0	1	0	1	2016-06-23	0	0	5	68	0	5	2016-07-08	0	0	0	28	0	0	2018-06-25	0	0	0	10	0	0	31cc/min
1	81	1	2019-08-12	2019-07-20	1	1	1	0	1	1	1	1	2	1	1	2019-07-21	4	34	152	405	0	152	2019-08-14	0	0	6	85	6	0	2020-02-10	0	0	6	178	0	6	56ml/min
1	73	1	2019-07-01	2019-07-25	3	0	1	1	1	1	1	0	1	0	1	2018-10-31	5	35	307	764	0	307	2019-07-19	49	182	475	818	0	475	2020-02-17	0	23	225	668	0	225	Rt: 40cc/min Lt: 41cc/min
1	63	0	2007-11-06	2007-02-11	2	1	3	1	0	1	1	0	2	1	1	2007-10-03	0	0	0	9	0	0	2007-11-12	0	0	0	6	0	0	2008-07-05	0	0	0	5	0	0	11.7ml/min 2.3mL/min
1	49	1	2010-09-14	2010-08-19	2	1	3	1	0	1	0	0	5	5	0	2010-09-06	3	3	37	248	25	12	2010-10-20	108	167	235	370	72	163	#NULL!	#NULL!	#NULL!	#NULL!	#NULL!	#NULL!	#NULL!	60mL/min
1	65	0	2020-02-19	2020-01-15	2	1	2	1	0	1	0	0	0	0	1	2020-01-15	0	52	180	452	9	171	2020-02-21	3	3	32	265	7	25	2020-04-09	0	0	51	255	5	46	15ml/min
1	71	1	2019-11-27	2019-09-01	1	1	1	1	1	1	0	0	3	3	0	2019-11-06	13	33	102	244	5	97	2019-12-02	0	0	29	199	0	29	2020-01-02	0	0	0	94	0	0	46cc/sec
1	59	1	2018-10-25	2017-10-25	3	0	1	0	1	1	0	0	1	1	1	2018-06-27	5	7	32	223	7	25	2018-11-03	6	7	22	208	21	1	2019-03-29	4	5	9	74	9	0
1	62	0	2009-12-15	2009-06-10	1	1	2	0	1	1	1	0	1	0	1	2009-08-10	0	0	0	125	0	0	2009-12-20	0	0	0	117	0	0	2010-07-21	0	0	24	171	0	24	28 ml/min
2	41	1	2019-12-19	2019-06-01	3	0	3	0	1	0	0	0	1	0	1	2019-12-19	0	0	0	27	0	0	2019-12-26	0	0	0	130	3	-3	2020-07-06	0	0	0	25	0	0	40ml/min
2	62	1	2018-12-14	2018-11-01	1	1	2	0	1	1	1	0	1	0	1	2018-12-06	0	0	25	133	0	25	2018-12-17	0	0	0	18	0	0	2019-06-21	0	0	4	47	0	4	59cc/min
1	61	1	2019-07-05	2017-09-12	3	0	1	0	0	0	0	0	1	1	1	2019-03-21	0	67	192	418	7	192	2019-07-08	0	0	21	117	0	21	2020-02-03	0	0	13	162	0	13	Rt. 58ml/min Lt. 41cc/min
1	59	0	2018-09-12	2017-09-12	1	1	2	0	1	0	0	0	2	1	1	2018-08-16	26	65	149	361	0	149	2018-09-13	65	173	359	570	0	359	2019-03-21	0	67	192	418	7	192	Rt. 58ml/min Lt. 41cc/min
2	65	0	2018-01-11	2016-04-07	1	1	1	1	1	1	1	1	1	1	1	2017-08-17	0	0	13	81	0	13	2018-01-16	0	0	28	109	0	28	2018-08-08	0	0	6	62	0	6	55cc/min
1	59	1	2019-05-15	2019-04-01	3	0	2	1	1	1	0	0	2	1	1	2019-05-14	0	0	62	210	0	62	2019-05-27	0	0	20	140	0	20	2019-11-26	0	0	49	159	0	49	70cc/min
1	66	0	2018-10-02	2018-03-23	2	1	1	0	0	1	1	1	2	0	1	2018-10-01	0	0	0	86	0	0	2018-10-06	0	0	0	12	0	0	#NULL!	#NULL!	#NULL!	#NULL!	#NULL!	#NULL!	#NULL!	20cc/min
1	55	1	2018-07-18	2018-04-01	1	1	2	0	1	1	0	0	1	1	1	2018-06-27	43	125	249	409	0	249	2018-07-24	0	6	49	175	0	49	2019-04-14	6	20	61	236	0	61	24cc/hr
1	59	1	2009-06-01	2009-04-13	1	1	1	0	1	1	0	0	1	1	1	2009-05-06	0	0	22	175	0	22	2009-06-03	0	0	0	60	0	0	#NULL!	#NULL!	#NULL!	#NULL!	#NULL!	#NULL!	#NULL!	23ml/min
1	68	0	2010-06-08	2010-03-01	1	1	3	0	1	1	0	0	2	1	1	2010-05-13	54	132	189	286	0	189	2010-06-15	0	12	101	210	0	101	2010-12-27	0	4	50	183	0	50	17min/ml
2	18	1	2014-12-30	2013-02-01	3	0	3	0	1	0	0	0	1	0	1	2014-12-29	0	0	0	38	0	0	2015-01-05	0	0	0	12	0	0	2017-07-17	0	0	0	91	0	0	13cc/min
1	67	0	2017-11-04	2017-09-15	2	1	3	0	0	1	0	0	2	0	1	2017-11-02	0	0	4	104	0	4	2017-12-04	0	0	0	41	0	0	2019-06-17	0	0	0	14	0	0	56cc/min
1	29	0	2019-03-29	2019-01-03	2	1	3	0	0	0	1	1	2	0	1	2019-02-14	14	90	192	390	0	192	2019-03-31	0	0	8	130	0	8	2019-10-17	0	0	49	307	0	49	76ml/min
1	71	1	2016-07-14	2016-05-15	2	1	1	1	0	1	0	0	1	0	1	2016-07-14	0	0	17	188	0	17	2016-07-24	0	0	4	66	9	-5	#NULL!	#NULL!	#NULL!	#NULL!	#NULL!	#NULL!	#NULL!	27cc/min
1	37	1	2017-10-17	2017-05-16	3	0	3	0	1	1	0	0	1	0	1	2017-10-16	0	0	47	209	0	47	2017-10-25	0	0	12	175	0	12	2018-04-11	0	0	0	70	0	0	32 cc/min
2	69	1	2018-12-11	2018-11-16	2	1	1	0	0	1	0	1	3	1	1	2018-12-08	0	14	54	186	0	54	2018-12-13	0	0	30	159	0	30	2019-05-20	0	0	8	97	0	8	63cc/min
1	70	1	2020-03-13	2020-01-20	2	1	1	0	0	1	0	0	2	2	1	2020-03-12	0	12	105	291	0	105	2020-03-16	0	4	23	136	4	19	2020-10-19	0	0	14	145	0	14	28cc/min
1	40	1	2015-01-15	2014-12-29	2	1	3	0	0	1	1	0	3	2	1	2015-01-01	0	0	43	196	0	43	2015-01-16	0	3	11	147	0	11	2017-12-15	0	0	0	28	0	0	20ml/min
1	67	1	2018-05-02	2018-04-23	1	1	1	0	1	0	0	0	1	0	1	2018-04-26	12	46	194	465	0	194	2018-05-08	0	4	56	304	0	56	2018-12-23	0	0	10	149	0	10	82cc/min
2	71	1	2018-08-03	2018-06-01	3	0	2	0	1	1	0	0	1	0	1	2018-07-24	9	14	25	193	0	25	2018-08-04	0	0	13	195	0	13	#NULL!	#NULL!	#NULL!	#NULL!	#NULL!	#NULL!	#NULL!	58cc/min
1	63	1	2018-07-31	2018-02-08	2	1	2	0	0	1	1	1	1	0	1	2018-07-30	0	0	0	143	0	0	2018-08-08	0	0	0	121	0	0	#NULL!	#NULL!	#NULL!	#NULL!	#NULL!	#NULL!	#NULL!	14cc/min
2	52	1	2019-12-23	2019-11-27	3	0	2	0	1	1	1	0	1	0	1	2019-11-28	0	0	32	131	0	32	2019-12-24	0	0	0	12	0	0	2020-07-15	0	0	0	0	0	0	15ml/min
2	50	1	2020-03-18	2020-01-01	2	1	3	0	0	1	0	1	1	1	1	2020-02-24	0	0	4	76	0	4	2020-05-22	0	0	10	100	0	10	2020-08-12	0	0	0	42	0	0	40ml/min
1	43	0	2018-04-10	2018-03-23	3	0	4	1	1	0	0	0	1	0	1	2018-03-31	0	6	6	115	0	6	2018-04-16	20	23	35	168	0	35	2018-10-11	0	8	28	169	0	28	25cc/min
1	45	1	2016-07-19	2016-06-27	2	1	2	0	0	0	1	0	2	0	1	2016-07-15	0	6	90	315	0	90	2016-07-27	0	0	55	269	0	55	2017-01-24	0	0	4	177	0	4	47cc/min
2	51	1	2019-11-18	2018-02-01	2	1	2	0	0	0	0	0	3	3	0	2019-10-16	0	53	139	244	0	139	2019-11-22	0	0	48	278	0	48	2020-02-12	0	12	70	261	0	70	50ml/min
1	76	1	2019-05-03	#NULL!	3	0	1	0	0	0	0	0	1	1	1	2019-05-03	0	0	4	150	4	0	2019-05-04	0	0	0	140	0	0	2020-04-28	4	5	20	132	0	20	14ml/min
2	65	1	2018-01-19	2017-08-11	1	1	3	0	1	1	0	0	2	2	1	2018-01-19	0	0	32	106	0	32	2018-01-26	0	13	37	144	0	37	2018-09-17	0	0	0	42	0	0	34cc/min
1	59	0	2018-09-21	2018-07-07	3	0	1	1	1	1	1	0	1	0	1	2018-08-30	3	4	44	258	0	44	2018-09-27	0	0	5	108	0	5	2019-04-08	0	0	0	41	0	0	33cc/min
2	68	0	2018-08-31	2017-08-31	1	1	1	0	1	1	1	0	2	1	1	2018-03-06	15	47	121	223	0	121	2018-11-08	13	38	109	243	0	109	2019-08-28	0	16	70	241	0	70	81ml/min
1	41	0	2017-03-30	2015-11-12	2	1	3	1	0	0	0	0	2	1	1	2017-03-29	0	6	49	236	0	49	2017-04-02	55	60	93	177	0	93	2017-11-21	0	13	41	243	0	41	19 cc/min
1	62	1	2019-04-09	2018-12-13	2	1	1	0	0	1	0	1	1	0	1	2019-04-08	0	0	77	350	0	77	2019-04-10	3	24	234	755	0	234	2019-10-07	27	59	194	528	0	194	28cc/min
2	69	0	2016-09-08	2016-08-21	2	1	1	0	0	1	0	0	4	3	0	2016-09-08	23	65	178	268	0	178	2016-09-13	0	0	8	129	0	8	2017-03-28	0	0	0	37	0	0	40cc/hr
1	66	1	2010-04-16	2010-01-26	2	1	2	0	0	1	0	0	4	3	0	2010-04-07	0	60	199	376	0	199	2010-04-18	0	0	60	278	0	60	#NULL!	#NULL!	#NULL!	#NULL!	#NULL!	#NULL!	#NULL!	64mL/min
1	76	1	2020-03-05	2020-01-11	2	1	1	0	0	0	0	1	3	2	1	2020-02-18	4	5	9	117	6	3	2020-03-06	3	3	8	87	6	2	2020-10-20	0	0	0	35	6	-6
2	61	0	2008-11-24	2007-10-01	2	1	2	0	0	1	1	1	3	2	1	2008-11-10	25	79	157	305	0	157	2008-12-02	4	24	87	263	0	87	2009-12-07	0	3	4	107	0	4	44ml/min
1	68	0	2008-06-24	2007-07-01	3	0	2	1	1	1	1	1	1	0	1	2008-06-23	12	84	240	507	0	240	2008-06-30	0	0	69	401	0	69	2009-01-14	4	19	83	327	0	83	88ml/min
